# Supplementary material for: Revealing two distinct molecular binding modes in polyethyleneimine–DNA polyplexes using infrared spectroscopy
Source: Soft Matter. 2025 Apr 26;21(21):4192–200. doi: 10.1039/d5sm00213c (PMC12053835; doi:10.1039/d5sm00213c)
Supplement: SM-021-D5SM00213C-s001 [file SM-021-D5SM00213C-s001.zip]

Archive with 37 entries (37 files):
- bpei np 2-5_003 copy.tif
- bpei np 2-5_003 copy-500nmscalebar.jpg
- bpei np1-5_003 copy.tif
- bpei np1-5_003 copy-100nmscalebar.jpg
- bpei-np 3_047 copy.tif
- bpei-np 3_047 copy-500nmscalebar.jpg
- bpei-np2 no salt_022 copy.tif
- bpei-np2 no salt_022 copy-100nmscalebar-crop.jpg
- branched pei stock- polymer with 150mm nacl_007.tif
- branched pei stock- polymer with 150mm nacl_007-500nmscalebar-2.jpg
- branched-pei-0.5np 0mm nacl_047 copy.tif
- branched-pei-0.5np 0mm nacl_047 copy-100nmscalebar.jpg
- dna only 0mm nacl_018.tif
- dna only 0mm nacl_018-scalebar100nm-crop2.jpg
- ftir_analysis_v3.m
- ftir_baseline.m
- ftir_colormap.m
- ftir_normalize.m
- ftir_subtract.m
- linear pei-stock in pb only control_009.tif
- linear pei-stock in pb only control_009-500nmscalebar-crop.jpg
- lpei np 1-5_010 copy.tif
- lpei np 1-5_010 copy-500nmscalebar.jpg
- lpei np 2-5_012 copy.tif
- lpei np 2-5_012 copy-500nmscalebar.jpg
- lpei-np 0_5_010 copy.tif
- lpei-np 0_5_010 copy-100nmscalebar.jpg
- lpei-np 3_007 copy.tif
- lpei-np 3_007 copy-500nmscalebar.jpg
- lpei-np2 no salt_020 copy.tif
- lpei-np2 no salt_020 copy-100nm-scalebar-crop.jpg
- mat_excel.m
- matrix_v2.m
- mcrals_v4c.fig
- mcrals_v4c.m
- read me.txt
- uvvis_data_processing_v4.m
