# Supplementary material for: Revealing two distinct molecular binding modes in polyethyleneimine–DNA polyplexes using infrared spectroscopy
Source: Soft Matter. 2025 Apr 26;21(21):4192–200. doi: 10.1039/d5sm00213c (PMC12053835; doi:10.1039/d5sm00213c)
Supplement: SM-021-D5SM00213C-s001 [file SM-021-D5SM00213C-s001.zip › ftir_analysis_v3.m]

% Define the N/P values manually (must match the number of spectra files)
NP_values = [0, 0.25, 0.5, 1, 1.5, 2, 2.5, 3]; % Adjust as needed

% Prompt the user to select multiple spectrum files
[spectrumFiles, spectrumPath] = uigetfile('*.txt', 'Select Spectrum Files', 'MultiSelect', 'on');

% Check if files were selected
if isequal(spectrumFiles, 0)
    error('No spectrum file selected. Exiting...');
end

% Convert to cell array if only one file is selected
if ischar(spectrumFiles)
    spectrumFiles = {spectrumFiles};
end

% Ensure the number of selected spectra matches the number of N/P values
if length(spectrumFiles) ~= length(NP_values)
    error('Mismatch: Number of selected spectra must equal the number of N/P values.');
end

% Prompt the user to select the basis spectra file
[basisFile, basisPath] = uigetfile('*.txt', 'Select the Basis Spectra File');
if isequal(basisFile, 0)
    error('No basis spectra file selected. Exiting...');
end
basisData = load(fullfile(basisPath, basisFile));

% Extract basis spectra
x_basis = basisData(:,1);   % X-axis values (e.g., wavelength)
b1_raw = basisData(:,2) ./ max(basisData(:,2)); % First basis spectrum (unbound)
b2_raw = basisData(:,3) ./ max(basisData(:,3)); % Second basis spectrum (bound)

% Initialize results storage (Expanded to include uncertainties)
results = zeros(length(NP_values), 5); % Columns: N/P, fu, fb, uncertainty_fu, uncertainty_fb

% Loop through each selected spectrum file
for i = 1:length(spectrumFiles)
    % Load the experimental spectrum file
    spectrumFile = spectrumFiles{i};
    spectrumData = load(fullfile(spectrumPath, spectrumFile));

    % Process the selected spectrum file
    spectrumData = flipud(spectrumData);
    x = spectrumData(:,1);
    y = spectrumData(:,2) ./ max(spectrumData(:,2));
    d = y; % Experimental spectrum

    % Interpolate basis spectra onto the experimental x-axis
    b1 = interp1(x_basis, b1_raw, x, 'linear', 'extrap');
    b2 = interp1(x_basis, b2_raw, x, 'linear', 'extrap');

    % Construct basis matrix
    X = [b1 b2];

    % Solve the non-negative least squares problem
    [weights,resnorm,residual] = lsqnonneg(X, d);

    % Calculate fractions
    fu = weights(1) / sum(weights); % Fraction unbound
    fb = weights(2) / sum(weights); % Fraction bound

    % Calculate uncertainties as standard deviation of residuals
    uncertainty_fu = std(residual) / sum(weights);
    uncertainty_fb = std(residual) / sum(weights);

    % Store results (including uncertainties)
    results(i, :) = [NP_values(i), fu, fb, uncertainty_fu, uncertainty_fb];

    % Display results
    disp(['Processing file: ', spectrumFile]);
    disp(['N/P = ', num2str(NP_values(i)), ' | fu = ', num2str(fu), ' ± ', num2str(uncertainty_fu), ...
          ' | fb = ', num2str(fb), ' ± ', num2str(uncertainty_fb)]);

    % Plot the original spectrum and modeled fit
    d_approx = X(:,1) * weights(1) + X(:,2) * weights(2);
    figure;
    plot(x, y, 'r', 'LineWidth', 2);
    hold on;
    plot(x, d_approx, 'b', 'LineWidth', 2);
    legend('Experimental Spectrum', 'Modeled Spectrum');
    xlabel('Wavelength');
    ylabel('Normalized Intensity');
    title(['Spectrum Fitting: N/P = ', num2str(NP_values(i))]);
    grid on;
    hold off;
end

% Save results into a single Excel spreadsheet
finalResultsTable = array2table(results, 'VariableNames', {'N_P', 'Fraction_Unbound', 'Fraction_Bound', 'Uncertainty_Unbound', 'Uncertainty_Bound'});
resultsFile = fullfile(spectrumPath, 'final_results.xlsx');
writetable(finalResultsTable, resultsFile, 'Sheet', 'Fractions');

disp(['All spectra processed successfully! Results saved to: ', resultsFile]);
