# Supplementary material for: Revealing two distinct molecular binding modes in polyethyleneimine–DNA polyplexes using infrared spectroscopy
Source: Soft Matter. 2025 Apr 26;21(21):4192–200. doi: 10.1039/d5sm00213c (PMC12053835; doi:10.1039/d5sm00213c)
Supplement: SM-021-D5SM00213C-s001 [file SM-021-D5SM00213C-s001.zip › ftir_baseline.m]

% Prompt the user to select data files
[fileNames, filePath] = uigetfile('*.txt', 'Select FTIR Data Files', 'MultiSelect', 'on');

% Check if the user selected multiple files
if iscell(fileNames)
    % Create a figure for the plots
    figure;
    hold on;

    % Loop through each selected file
    for idx = 1:length(fileNames)
        % Construct the full file path
        fullFileName = fullfile(filePath, fileNames{idx});
        
        % Load the data (assuming two-column TXT: wavenumber and intensity)
        data = readmatrix(fullFileName);
        
        % Extract wavenumber and intensity
        wavenumber = data(:, 1);
        intensity = data(:, 2);
        
        % Baseline correction (subtract the first intensity value)
        baseline_corrected = intensity - intensity(1);
        
        % Plot the data
        plot(wavenumber, baseline_corrected, 'DisplayName', fileNames{idx});
        
        % Save the wavenumber and baseline-corrected intensity as a two-column matrix
        [~, name, ~] = fileparts(fileNames{idx});
        outputFileName = fullfile(filePath, [name '_b.txt']);  % Change to '_b.txt'
        outputData = [wavenumber, baseline_corrected];
        writematrix(outputData, outputFileName, 'Delimiter', 'tab');
    end

    % Customize the plot
    xlabel('Wavenumber');
    ylabel('Baseline-Corrected Intensity');
    title('FTIR Data - Baseline Corrected');
    legend show;
    hold off;

else
    % If the user selects only one file, fileNames will not be a cell array
    if fileNames ~= 0
        % Create a figure for the plots
        figure;
        hold on;

        % Construct the full file path
        fullFileName = fullfile(filePath, fileNames);
        
        % Load the data (assuming two-column TXT: wavenumber and intensity)
        data = readmatrix(fullFileName);
        
        % Extract wavenumber and intensity
        wavenumber = data(:, 1);
        intensity = data(:, 2);
        
        % Baseline correction (subtract the first intensity value)
        baseline_corrected = intensity - intensity(1);
        
        % Plot the data
        plot(wavenumber, baseline_corrected, 'DisplayName', fileNames);
        
        % Save the wavenumber and baseline-corrected intensity as a two-column matrix
        outputData = [wavenumber, baseline_corrected];
        outputFileName = fullfile(filePath, [fileNames(1:end-4) '_b.txt']);  % Change to '_b.txt'
        writematrix(outputData, outputFileName, 'Delimiter', 'tab');
    
        % Customize the plot
        xlabel('Wavenumber');
        ylabel('Baseline-Corrected Intensity');
        title('FTIR Data - Baseline Corrected');
        legend show;
        hold off;
    else
        disp('No files selected.');
    end
end
