# Supplementary material for: Revealing two distinct molecular binding modes in polyethyleneimine–DNA polyplexes using infrared spectroscopy
Source: Soft Matter. 2025 Apr 26;21(21):4192–200. doi: 10.1039/d5sm00213c (PMC12053835; doi:10.1039/d5sm00213c)
Supplement: SM-021-D5SM00213C-s001 [file SM-021-D5SM00213C-s001.zip › ftir_colormap.m]

[file, path] = uigetfile('*.csv', 'Select the CSV file containing the matrix data');
filename = fullfile(path, file);
matrixData = readmatrix(filename);

npRatios = matrixData(1, 2:end);
naClConcentration = matrixData(2:end, 1);
deltaG = matrixData(2:end, 2:end);
deltaG = fillmissing(deltaG,'linear');

figure;
h = pcolor(npRatios, naClConcentration, deltaG);
h.FaceColor = 'interp';
h.EdgeColor = 'none';
c = colorbar;

xlabel('N/P Ratio');
ylabel('Concentration (mM)');

% Add colorbar label
c.Label.String = 'Fraction Bound';
c.Label.Interpreter = 'tex';  % Ensures proper rendering of the delta symbol
c.Label.FontSize = 16;        % Font size for the colorbar label
c.Label.FontWeight = 'bold';  % Bold font for colorbar label

colormap(jet);
axis tight;
axis square;

% Set font size and bold font weight for x and y axes numbers
ax = gca;
ax.XAxis.FontSize = 14; % Change the font size as per your requirement
ax.YAxis.FontSize = 14;
ax.XAxis.FontWeight = 'bold'; % Set the font weight to bold
ax.YAxis.FontWeight = 'bold';

% Enhance the colorbar numbers (ticks)
c.FontSize = 14;         % Set font size for colorbar
c.FontWeight = 'bold';   % Set font weight to bold for colorbar
