# Supplementary material for: Revealing two distinct molecular binding modes in polyethyleneimine–DNA polyplexes using infrared spectroscopy
Source: Soft Matter. 2025 Apr 26;21(21):4192–200. doi: 10.1039/d5sm00213c (PMC12053835; doi:10.1039/d5sm00213c)
Supplement: SM-021-D5SM00213C-s001 [file SM-021-D5SM00213C-s001.zip › ftir_normalize.m]

% FTIR TXT file processing script
% Select multiple TXT files, normalize the intensity, and save them as TXT

% Prompt user to select multiple TXT files
[filenames, path] = uigetfile('*.txt', 'Select TXT files', 'MultiSelect', 'on');

% If only one file is selected, convert to cell array for consistency
if ischar(filenames)
    filenames = {filenames};
end

% Loop through all selected files
for i = 1:length(filenames)
    % Full file path
    fullFileName = fullfile(path, filenames{i});
    disp(['Processing: ', fullFileName]);

    % Load the data assuming it has two columns: wavenumber and absorbance
    data = readmatrix(fullFileName);

    % Separate the wavenumber and absorbance columns
    wavenumber = data(:, 1);
    absorbance = data(:, 2);

    % Ensure the data is in ascending order of wavenumber
    if wavenumber(1) > wavenumber(end)
        wavenumber = flip(wavenumber);
        absorbance = flip(absorbance);
    end

    % Calculate the area under the curve using the trapezoidal method
    area = trapz(wavenumber, absorbance);

    % Normalize the absorbance values by dividing by the area
    normalized_absorbance = absorbance / area;

    % Combine the wavenumber and normalized absorbance
    normalized_data = [wavenumber, normalized_absorbance];

    % Save the normalized data to a new TXT file
    [~, name, ~] = fileparts(filenames{i});
    output_filename = fullfile(path, [name 'n.txt']);
    writematrix(normalized_data, output_filename, 'Delimiter', 'tab');

    % Display a message indicating the file has been saved
    disp(['Normalized data saved as: ', output_filename]);
end

disp('All files have been processed and saved.');
