# Supplementary material for: Revealing two distinct molecular binding modes in polyethyleneimine–DNA polyplexes using infrared spectroscopy
Source: Soft Matter. 2025 Apr 26;21(21):4192–200. doi: 10.1039/d5sm00213c (PMC12053835; doi:10.1039/d5sm00213c)
Supplement: SM-021-D5SM00213C-s001 [file SM-021-D5SM00213C-s001.zip › ftir_subtract.m]

% FTIR Spectra Blank Subtraction Script with GUI File Selection
% This script subtracts a blank spectrum from multiple sample spectra using GUI dialogs.

% Clear workspace and command window
clear; clc; close all;

%% Step 1: Select the Blank Spectrum File

[blankFile, blankPath] = uigetfile({'*.txt;*.csv;*.dat','Spectra Files (*.txt, *.csv, *.dat)'}, ...
    'Select the Blank Spectrum File');

% Check if user canceled the file selection
if isequal(blankFile,0)
    disp('User canceled the blank spectrum file selection.');
    return;
else
    blankFilePath = fullfile(blankPath, blankFile);
    disp(['Selected Blank Spectrum: ', blankFilePath]);
end

%% Step 2: Select Multiple Sample Spectrum Files

[sampleFiles, samplesPath] = uigetfile({'*.txt;*.csv;*.dat','Spectra Files (*.txt, *.csv, *.dat)'}, ...
    'Select Sample Spectrum Files', 'MultiSelect', 'on');

% Check if user canceled the file selection
if isequal(sampleFiles,0)
    disp('User canceled the sample spectra file selection.');
    return;
end

% If only one file is selected, convert to cell array for consistency
if ischar(sampleFiles)
    sampleFiles = {sampleFiles};
end

numSamples = length(sampleFiles);
disp(['Number of Sample Spectra Selected: ', num2str(numSamples)]);

%% Step 3: Load the Blank Spectrum

% Load blank spectrum data
try
    blankData = load(fullfile(blankPath, blankFile));
    blankWavenumber = blankData(:,1);
    blankAbsorbance = blankData(:,2);
catch ME
    error('Error loading blank spectrum file: %s\n%s', blankFilePath, ME.message);
end

%% Step 4: Process Each Sample Spectrum

% Create a figure for plotting
figure('Name', 'Corrected FTIR Spectra', 'NumberTitle', 'off');

for i = 1:numSamples
    % Get the full path of the sample file
    sampleFileName = sampleFiles{i};
    sampleFilePath = fullfile(samplesPath, sampleFileName);
    
    % Load sample data
    try
        sampleData = load(sampleFilePath);
        sampleWavenumber = sampleData(:,1);
        sampleAbsorbance = sampleData(:,2);
    catch ME
        warning('Error loading sample file: %s\n%s', sampleFilePath, ME.message);
        continue; % Skip to the next sample
    end
    
    % Check if wavenumbers match; if not, interpolate the blank
    if ~isequal(sampleWavenumber, blankWavenumber)
        warning(['Wavenumbers do not match for file: ', sampleFileName, '. Interpolating blank spectrum.']);
        % Interpolate blank absorbance to match sample wavenumbers
        blankAbsorbanceInterp = interp1(blankWavenumber, blankAbsorbance, sampleWavenumber, 'linear', 'extrap');
    else
        blankAbsorbanceInterp = blankAbsorbance;
    end
    
    % Subtract blank from sample
    correctedAbsorbance = sampleAbsorbance - blankAbsorbanceInterp;
    
    % Prepare output data
    correctedData = [sampleWavenumber, correctedAbsorbance];
    
    %% Step 5: Save Corrected Spectrum
    
    % Define output file name with "s" appended before the extension
    [~, name, ext] = fileparts(sampleFileName);
    outputFileName = [name, 's', ext];
    outputFilePath = fullfile(samplesPath, outputFileName);
    
    % Save corrected spectrum
    try
        save(outputFilePath, 'correctedData', '-ascii');
        disp(['Saved Corrected Spectrum: ', outputFilePath]);
    catch ME
        warning('Error saving corrected file: %s\n%s', outputFilePath, ME.message);
    end
    
    %% Step 6: Plot Corrected Spectrum
    
    subplot(numSamples,1,i);
    plot(sampleWavenumber, correctedAbsorbance, 'k', 'LineWidth', 1.5);
    title(['Corrected Spectrum: ', sampleFileName]);
    xlabel('Wavenumber (cm^{-1})');
    ylabel('Absorbance');
    grid on;
end
