# Supplementary material for: Revealing two distinct molecular binding modes in polyethyleneimine–DNA polyplexes using infrared spectroscopy
Source: Soft Matter. 2025 Apr 26;21(21):4192–200. doi: 10.1039/d5sm00213c (PMC12053835; doi:10.1039/d5sm00213c)
Supplement: SM-021-D5SM00213C-s001 [file SM-021-D5SM00213C-s001.zip › mat_excel.m]

% Prompt the user to select multiple .mat files
[fileNames, filePath] = uigetfile('*.mat', 'Select MAT Files', 'MultiSelect', 'on');

% Check if the user selected multiple files
if ischar(fileNames)
    fileNames = {fileNames}; % Convert to cell array if only one file is selected
end

% Ask the user if they want to transpose the data
transposeData = input('Do you want to transpose the data? (y/n): ', 's');

% Loop through each selected .mat file
for idx = 1:length(fileNames)
    % Construct the full file path for the .mat file
    matFileName = fullfile(filePath, fileNames{idx});
    
    % Load the .mat file
    dataStruct = load(matFileName);

    % Extract the field names from the structure
    fields = fieldnames(dataStruct);

    % Define the Excel file name (same as .mat file but with .xlsx extension)
    [~, name, ~] = fileparts(matFileName); % Extract the file name without extension
    excelFileName = fullfile(filePath, [name '.xlsx']);
    
    % Loop through each field in the .mat file and save it to the Excel file
    for i = 1:length(fields)
        % Extract the data from the structure
        data = dataStruct.(fields{i});
        
        % Transpose the data if the user opted to switch columns
        if strcmpi(transposeData, 'y')
            data = data';  % Transpose the matrix or table
        end
        
        % Check if the data is in matrix or table form and write to Excel
        if ismatrix(data)
            % If data is a matrix, write it to the Excel file
            writematrix(data, excelFileName, 'Sheet', fields{i});
        elseif istable(data)
            % If data is a table, write it to the Excel file
            writetable(data, excelFileName, 'Sheet', fields{i});
        else
            % If data is a different type, display a warning
            warning('Data in field %s is not a matrix or table and will not be written to the Excel file.', fields{i});
        end
    end
    
    % Display a message indicating the file has been saved
    disp(['Data from ' matFileName ' has been successfully saved to ' excelFileName '.']);
end

disp('All selected .mat files have been processed and saved as Excel files.');
