# Supplementary material for: Revealing two distinct molecular binding modes in polyethyleneimine–DNA polyplexes using infrared spectroscopy
Source: Soft Matter. 2025 Apr 26;21(21):4192–200. doi: 10.1039/d5sm00213c (PMC12053835; doi:10.1039/d5sm00213c)
Supplement: SM-021-D5SM00213C-s001 [file SM-021-D5SM00213C-s001.zip › matrix_v2.m]

[file, path] = uigetfile('*.txt', 'Select One or More Files', 'MultiSelect', 'on');

if ~iscell(file)
    file = {file};
end % Now file is a cell array regardless of the number of selected files.

% Assuming the length of wavenumbers (xx) is known or will be the same for all files
% You may need to adjust this based on actual data
exampleData = importdata(fullfile(path, file{1}));
xx = exampleData(:, 1); % Wavenumbers from the first file
RamanMatrix = zeros(length(xx), numel(file) + 1);
RamanMatrix(:, 1) = xx; % First column is wavenumbers

% Loop over selected files in the order they were selected
for k = 1:numel(file)
    % Import data from each file
    data = importdata(fullfile(path, file{k}));
    
    % Assuming the second column in the file is the intensity data
    RamanMatrix(:, k+1) = data(:, 2); % Fill in the intensity data in the order of selection
end

% Display the matrix
disp('Raman Spectra Matrix:');
disp(RamanMatrix);
