# Supplementary material for: Revealing two distinct molecular binding modes in polyethyleneimine–DNA polyplexes using infrared spectroscopy
Source: Soft Matter. 2025 Apr 26;21(21):4192–200. doi: 10.1039/d5sm00213c (PMC12053835; doi:10.1039/d5sm00213c)
Supplement: SM-021-D5SM00213C-s001 [file SM-021-D5SM00213C-s001.zip › read me.txt]

For UV-Vis data: 

The naming scheme is defined as follows:

B = baselined
S = background subtracted
A = averaged 


For FTIR data: 

The naming scheme for the processed spectra is defined as follows:

S = subtracted 
B = baselined
N = normalized 
C = truncated spectra 

In the MCR-ALS folder, the SOpt2 refers to the matrix of the basis spectra and the .mat file refers to the matrix of LPEI and BPEI spectra. The matrix is constructed such that the first column is wavenumber and the subsequent columns are the intensities for each sample. 

In the raw data, the .dpt files are text files for the FTIR spectra. 
