# Supplementary material for: Revealing two distinct molecular binding modes in polyethyleneimine–DNA polyplexes using infrared spectroscopy
Source: Soft Matter. 2025 Apr 26;21(21):4192–200. doi: 10.1039/d5sm00213c (PMC12053835; doi:10.1039/d5sm00213c)
Supplement: SM-021-D5SM00213C-s001 [file SM-021-D5SM00213C-s001.zip › uvvis_data_processing_v4.m]

function UVVIS_Data_Processing_v4()
     % Create the main GUI figure with a soft blue background
    fig = uifigure('Name', 'UV_VIS Data Processor', 'Position', [100, 100, 800, 600], 'Color', [0.678, 0.847, 0.902]);

    % Button dimensions and spacing
    btnWidth = 200; btnHeight = 40; verticalSpacing = 10; columnSpacing = 20;
    firstColumnX = 50; secondColumnX = firstColumnX + btnWidth + columnSpacing; bottomMargin = 100;

    % Calculate Y positions for buttons
    yPos = @(row) bottomMargin + (btnHeight + verticalSpacing) * (row - 1);

    % Define button colors
    buttonBackgroundColor = [0.0, 0.4470, 0.7410]; % Darker blue
    buttonFontColor = [1, 1, 1]; % White

    % First column of buttons
    uibutton(fig, 'push', 'Text', 'Load and Baseline Data', 'Position', [firstColumnX, yPos(9), btnWidth, btnHeight], ...
             'ButtonPushedFcn', @(btn,event) loadAndBaselineData(fig), 'BackgroundColor', buttonBackgroundColor, 'FontColor', buttonFontColor);

    uibutton(fig, 'push', 'Text', 'Save Baselined Data', 'Position', [firstColumnX, yPos(8), btnWidth, btnHeight], ...
             'ButtonPushedFcn', @(btn,event) saveBaselinedData(fig), 'BackgroundColor', buttonBackgroundColor, 'FontColor', buttonFontColor);

    uibutton(fig, 'push', 'Text', 'Load and Plot Processed Data', 'Position', [firstColumnX, yPos(7), btnWidth, btnHeight], ...
             'ButtonPushedFcn', @(btn,event) loadAndPlotProcessedData(fig), 'BackgroundColor', buttonBackgroundColor, 'FontColor', buttonFontColor);

uibutton(fig, 'push', 'Text', 'Load Processed for Selection', 'Position', [firstColumnX, yPos(6), btnWidth, btnHeight], ...
         'ButtonPushedFcn', @(btn,event) loadProcessedForSelection(fig), 'BackgroundColor', buttonBackgroundColor, 'FontColor', buttonFontColor);

    % Second column of buttons
    uibutton(fig, 'push', 'Text', 'Plot N/P Ratios vs. Absorbance', 'Position', [secondColumnX, yPos(9), btnWidth, btnHeight], ...
             'ButtonPushedFcn', @(btn,event) plotNPRatiosVsAbsorbance(fig, fig.UserData.txtNPRatios), 'BackgroundColor', buttonBackgroundColor, 'FontColor', buttonFontColor);

    uibutton(fig, 'push', 'Text', 'Save Absorbance vs. N/P Ratios', 'Position', [secondColumnX, yPos(8), btnWidth, btnHeight], ...
             'ButtonPushedFcn', @(btn,event) saveAbsVsNPRatios(fig), 'BackgroundColor', buttonBackgroundColor, 'FontColor', buttonFontColor);

    uibutton(fig, 'push', 'Text', 'Plot Absorbance vs. Time', 'Position', [secondColumnX, yPos(7), btnWidth, btnHeight], ...
             'ButtonPushedFcn', @(btn,event) plotAbsorbanceVsTime(fig), 'BackgroundColor', buttonBackgroundColor, 'FontColor', buttonFontColor);
    % Labels and text boxes at the end
    uilabel(fig, 'Text', 'Enter N/P Ratios (comma-separated):', 'Position', [firstColumnX, yPos(4), btnWidth, btnHeight]);
    txtNPRatios = uitextarea(fig, 'Position', [secondColumnX, yPos(4), btnWidth, btnHeight]);
    fig.UserData.txtNPRatios = txtNPRatios;

    uilabel(fig, 'Text', 'Enter Times (comma-separated):', 'Position', [firstColumnX, yPos(3), btnWidth, btnHeight]);
    txtTimes = uitextarea(fig, 'Position', [secondColumnX, yPos(3), btnWidth, btnHeight]);
    fig.UserData.txtTimes = txtTimes;

    % Button to save Absorbance vs. Time data and Button to obtain % DNA Binding
    uibutton(fig, 'push', 'Text', 'Save Absorbance vs. Time Data', 'Position', [firstColumnX, yPos(2), btnWidth, btnHeight], ...
             'ButtonPushedFcn', @(btn,event) saveAbsorbanceVsTimeData(fig), 'BackgroundColor', buttonBackgroundColor, 'FontColor', buttonFontColor);
    
     uibutton(fig, 'push', 'Text', 'Load and Subtract Background', 'Position', [firstColumnX, yPos(5), btnWidth, btnHeight], ...
         'ButtonPushedFcn', @(btn,event) loadAndSubtractBackground(fig), 'BackgroundColor', buttonBackgroundColor, 'FontColor', buttonFontColor);

     uibutton(fig, 'push', 'Text', 'Load Processed Excel Data', 'Position', [secondColumnX, yPos(1), btnWidth, btnHeight], ...
             'ButtonPushedFcn', @(btn,event) loadProcessedExcelData(fig), 'BackgroundColor', buttonBackgroundColor, 'FontColor', buttonFontColor);

    uibutton(fig, 'push', 'Text', 'Obtain % DNA Binding', 'Position', [secondColumnX, yPos(2), btnWidth, btnHeight], ...
             'ButtonPushedFcn', @(btn,event) obtainDNABinding(fig), 'BackgroundColor', buttonBackgroundColor, 'FontColor', buttonFontColor);


    % Table for displaying and interacting with data, allowing multi-selection
    % This should come after all other UI elements have been defined
    tblPlaceholder = uitable(fig, 'Position', [300, 50, 450, 500], 'Visible', 'off', 'Multiselect', 'on');
    fig.UserData.tblPlaceholder = tblPlaceholder;  % Store the table for later access
end

function loadAndBaselineData(fig)
    [file, path] = uigetfile('*.csv');
    if isequal(file, 0) || isequal(path, 0)
        disp('User selected Cancel');
    else
        fullPath = fullfile(path, file);
        
        % Directly read the first row to get the headers, assuming the first row contains the sample names
        fid = fopen(fullPath, 'r');
        firstLine = fgetl(fid);
        fclose(fid);
        headers = strsplit(firstLine, ',');
        sampleNames = headers(1:3:end);  % Assuming sample names are every third column starting from the first

        % Load the CSV data skipping the first header row
        opts = detectImportOptions(fullPath, 'NumHeaderLines', 1);
        data = readtable(fullPath, opts);
        % Process each absorbance column
        for i = 2:2:width(data) % Assuming absorbance columns are every second column starting from the second
            firstAbsorbanceValue = data{1, i};  % Get the first absorbance value
            data{:, i} = data{:, i} - firstAbsorbanceValue;  % Subtract all other values from the first value
        end
        
       fig.UserData.processedData = data;
        fig.UserData.datasetNames = sampleNames;
        disp('Data loaded and processed successfully.');
    end
end

function saveBaselinedData(fig)
    % Retrieve the processed data from the figure's UserData
    processedData = fig.UserData.processedData;  
    if isempty(processedData)
        uialert(fig, 'No processed data available. Please load and process data first.', 'Error');
        return;
    end

    % Prompt the user to save the processed data as a new CSV file
    [file, path] = uiputfile('*.csv', 'Save Processed Data As');
    if isequal(file, 0) || isequal(path, 0)
        disp('User cancelled the save operation.');
    else
        fullPath = fullfile(path, file);
        writetable(processedData, fullPath);
        disp(['Processed data saved to ', fullPath]);
    end
end

function loadAndPlotProcessedData(fig)
    [file, path] = uigetfile('*.xlsx', 'Select Processed Data File');
    if isequal(file, 0) || isequal(path, 0)
        disp('User cancelled file selection.');
        return;
    end
    fullPath = fullfile(path, file);
    processedData = readtable(fullPath);
    
    % Assuming the first column of every dataset is wavelength and the second is the corresponding absorbance
    % Create a new figure for the plot
    figure;
    hold on; % Hold on to plot multiple datasets on the same figure
    
    % Iterate through columns, plotting only the absorbance columns against the first wavelength column
    for i = 1:2:width(processedData)
        % The first column is always the wavelength
        wavelengths = processedData{:, i};
        
        % Check if there is a corresponding absorbance column
        if i+1 <= width(processedData)
            absorbanceData = processedData{:, i+1};
            % Use the column header as the legend entry for this dataset
            plot(wavelengths, absorbanceData, 'DisplayName', processedData.Properties.VariableNames{i+1});
        end
    end
    
    hold off;
    xlabel('Wavelength (nm)');
    ylabel('Absorbance');
    title('Processed Data Plots');
    legend('show', 'Location', 'best');
    grid on; % Add a grid for better readability
end

function loadProcessedForSelection(fig)
    % Function implementation
    [file, path] = uigetfile('*.xlsx', 'Select Processed Data File for Selection');
    if isequal(file, 0) || isequal(path, 0)
        disp('User cancelled file selection.');
        return;
    end

    fullPath = fullfile(path, file);
    processedData = readtable(fullPath);

    selectionFig = uifigure('Name', 'Select Data', 'Position', [100, 100, 600, 400]);
    tbl = uitable(selectionFig, 'Data', processedData, 'Position', [20, 20, 560, 360], 'Multiselect', 'on');
    % Ensure to store the table in UserData for later access
    selectionFig.UserData.tbl = tbl; % This line is crucial

    % Add a "Store Selection and Close" button to the new figure
    uibutton(selectionFig, 'push', 'Text', 'Store Selection and Close', 'Position', [400, 10, 180, 30], ...
             'ButtonPushedFcn', @(btn, event) storeSelectionAndClose(selectionFig, fig));

    disp('Processed data loaded for selection.');
end

function storeSelectionAndClose(selectionFig, fig)
    tbl = selectionFig.UserData.tbl;  % Ensure this is correctly set

    if isempty(tbl.Selection)
        disp('No selection made.');
        return;
    end

    selectedIndices = tbl.Selection;
    disp(['selectedIndices:', mat2str(selectedIndices)]);

    selectedAbsorbance = [];

    % Loop through each selected index
    for idx = 1:size(selectedIndices, 1)
        row = selectedIndices(idx, 1);
        col = selectedIndices(idx, 2);  % Consider the column of each selection
        
        % Assuming the first column is not absorbance data, adjust as necessary
        if col > 1  % Skip the first column if it doesn't contain absorbance data
            absorbanceValue = tbl.Data{row, col};

            % Store each selected absorbance value
            selectedAbsorbance(end + 1) = absorbanceValue;

            % Debugging: Print each selected absorbance value
            disp(['Row ', num2str(row), ', Col ', num2str(col), ' Absorbance: ', num2str(absorbanceValue)]);
        end
    end

    % Store the selected absorbance values in the main figure's UserData
    fig.UserData.selectedAbsorbance260nm = selectedAbsorbance;

    % Debugging: Print all selected absorbance values
    disp(['All Selected Absorbance Values: ', num2str(selectedAbsorbance)]);

    close(selectionFig);  % Close the selection figure
end

function plotNPRatiosVsAbsorbance(fig, txtNPRatios)
    % Check if the value is a cell array and extract the string value if necessary
    if iscell(txtNPRatios.Value)
        NP_ratios_str = txtNPRatios.Value{1};  % Assuming the value is in the first cell
    else
        NP_ratios_str = txtNPRatios.Value;  % Use directly if it's already a string or character vector
    end
    
    % Debugging line to print the input string, helpful to see what the function is receiving
    disp(['NP_ratios_str:', NP_ratios_str]);
    
    % Convert the string to an array of doubles, handling comma-separated values
    NP_ratios = str2double(split(NP_ratios_str, ','));
    
    % Check for NaN values which indicate conversion problems
    if any(isnan(NP_ratios))
        disp('Error: Some values could not be converted to numbers. Please check the input format.');
        return;
    end

    % Retrieve selected absorbance values from fig.UserData
    selectedAbsorbance260nm = fig.UserData.selectedAbsorbance260nm;
    if isempty(selectedAbsorbance260nm)
        uialert(fig, 'No absorbance values selected.', 'Missing Data');
        return;
    end

    % Ensure the lengths of N/P ratios and selected absorbance values match
    if length(NP_ratios) ~= length(selectedAbsorbance260nm)
        uialert(fig, 'The number of N/P Ratios does not match the number of selected absorbance values.', 'Data Mismatch');
        return;
    end

    % Debugging line to print the selected absorbance values
    disp(['Selected Absorbance Values: ', num2str(selectedAbsorbance260nm)]);

    % Plot N/P Ratios vs. Selected Absorbance
    figure;
    plot(NP_ratios, selectedAbsorbance260nm, '-o');
    xlabel('N/P Ratio');
    ylabel('Absorbance at 260 nm');
    title('N/P Ratios vs. Selected Absorbance at 260 nm');
    grid on;
    % Uncomment the following line for a logarithmic y-axis if appropriate
    % set(gca, 'YScale', 'log');
end
    
function saveAbsVsNPRatios(fig)
    NP_ratios = str2num(fig.UserData.txtNPRatios.Value{1});
    selectedAbsorbance260nm = fig.UserData.selectedAbsorbance260nm;

    if isempty(NP_ratios) || isempty(selectedAbsorbance260nm)
        uialert(fig, 'N/P Ratios or absorbance values are missing.', 'Missing Data');
        return;
    end

    T = table(NP_ratios(:), selectedAbsorbance260nm(:), 'VariableNames', {'N_P_Ratios', 'SelectedAbsorbance'});

    [file, path] = uiputfile('*.csv');
    if isequal(file, 0) || isequal(path, 0)
        disp('User cancelled file saving.');
        return;
    else
        writetable(T, fullfile(path, file));
        disp(['Data saved to ', fullfile(path, file)]);
    end
end

function obtainDNABinding(fig)
    [file, path] = uigetfile('*.csv', 'Select Processed Data File');
    if isequal(file, 0) || isequal(path, 0)
        disp('User cancelled file loading.');
        return;
    else
        T = readtable(fullfile(path, file));
        NP_ratios = T.N_P_Ratios;  % Assuming the N/P Ratios column name is correct
        Absorbance = T.SelectedAbsorbance;  % Corrected to the right case

        % Use the first absorbance value as the reference (assume absorbance at N/P of 0)
        AbsAtNP0 = Absorbance(1);

        % Calculate % DNA Binding for each N/P Ratio
        PercentBinding = ((AbsAtNP0 - Absorbance) / AbsAtNP0) * 100;

        % Plot % DNA Binding vs. N/P Ratios
        figure;
        plot(NP_ratios, PercentBinding, '-o');
        xlabel('N/P Ratio');
        ylabel('% DNA Binding');
        title('% DNA Binding vs. N/P Ratios');
        grid on;
    end
end

function plotAbsorbanceVsTime(fig)
    % Retrieve entered times data
    timesStr = fig.UserData.txtTimes.Value;
    if iscell(timesStr)  % If the Value is a cell, extract the string
        timesStr = timesStr{1};
    end
    times = str2num(timesStr);  % Convert string to numeric array

    % Retrieve selected absorbance values
    selectedAbsorbance = fig.UserData.selectedAbsorbance260nm;
    if isempty(selectedAbsorbance)
        uialert(fig, 'No absorbance values selected.', 'Error');
        return;
    end

    % Plot Absorbance vs. Time
    figure;
    plot(times, selectedAbsorbance, '-o');
    xlabel('Time');
    ylabel('Selected Absorbance');
    title('Selected Absorbance vs. Time');
    grid on;
end

function saveAbsorbanceVsTimeData(fig)
    % Retrieve and process times data
    timesStr = fig.UserData.txtTimes.Value;
    if iscell(timesStr)  % Extract string from cell if necessary
        timesStr = timesStr{1};
    end
    times = str2num(timesStr);  % Convert string to numeric array

    % Retrieve selected absorbance values
    selectedAbsorbance = fig.UserData.selectedAbsorbance260nm;

    % Diagnostic steps: Print lengths and check for NaN or Inf
    disp(['Length of times: ', num2str(length(times))]);
    disp(['Length of selectedAbsorbance: ', num2str(length(selectedAbsorbance))]);
    if any(isnan(times)) || any(isnan(selectedAbsorbance))
        disp('Error: NaN values found.');
    end
    if any(isinf(times)) || any(isinf(selectedAbsorbance))
        disp('Error: Inf values found.');
    end

    % Ensure arrays are column vectors
    times = times(:);
    selectedAbsorbance = selectedAbsorbance(:);

    % Check if the lengths match
    if length(times) ~= length(selectedAbsorbance)
        uialert(fig, 'The number of time points does not match the number of selected absorbance values.', 'Error');
        return;
    end

    % Combine times and absorbance values into a table
    dataToSave = table(times, selectedAbsorbance, 'VariableNames', {'Time', 'SelectedAbsorbance'});

    % Prompt user to save the table
    [file, path] = uiputfile('*.csv', 'Save Absorbance vs. Time Data As');
    if isequal(file, 0) || isequal(path, 0)
        disp('User cancelled the save operation.');
        return;
    end

    writetable(dataToSave, fullfile(path, file));
    disp(['Absorbance vs. Time data saved to ', fullfile(path, file)]);
end 

 function loadAndSubtractBackground(fig)
    if ~isfield(fig.UserData, 'processedData') || isempty(fig.UserData.processedData)
        uialert(fig, 'Load and baseline data before subtracting background.', 'Error');
        return;
    end

    [file, path] = uigetfile('*.xlsx', 'Select Background Spectrum File');
    if isequal(file, 0) || isequal(path, 0)
        disp('User cancelled background spectrum selection.');
        return;
    end
    backgroundPath = fullfile(path, file);
    backgroundData = readtable(backgroundPath);

    processedData = fig.UserData.processedData;

    if size(backgroundData, 2) ~= size(processedData, 2)
        uialert(fig, 'Background data does not match the dimensions of the main data.', 'Error');
        return;
    end

    try
        for i = 2:2:width(processedData)  % Assuming every second column is absorbance
            processedData{:, i} = processedData{:, i} - backgroundData{:, i};
        end
        fig.UserData.processedData = processedData;
        disp('Background subtracted successfully.');

        plotSubtractedData(processedData);  % Plotting function call
        saveSubtractedDataAsExcel(fig);     % Call the function to save the data
    catch
        disp('Error during background subtraction. Check data formats.');
    end
    end
function saveSubtractedDataAsExcel(fig)
    [file, path] = uiputfile('*.xlsx', 'Save Subtracted Data As');
    if isequal(file, 0) || isequal(path, 0)
        disp('User cancelled the save operation.');
        return;
    end

    fullPath = fullfile(path, file);
    try
        writetable(fig.UserData.processedData, fullPath);
        disp(['Subtracted data saved to ', fullPath]);
    catch e
        disp(['Failed to save data: ', e.message]);
    end
end

function plotSubtractedData(processedData)
    % Create a new figure for the plot
    figure;
    hold on;  % Hold on to plot multiple datasets on the same figure
    
    % Plotting wavelength vs. subtracted absorbance for each sample
    for i = 1:2:width(processedData) - 1  % Assuming odd columns are wavelength and even columns are absorbance
        wavelengths = processedData{:, i};
        subtractedAbsorbance = processedData{:, i + 1};
        plot(wavelengths, subtractedAbsorbance, 'DisplayName', processedData.Properties.VariableNames{i + 1});
    end
    
    hold off;
    xlabel('Wavelength (nm)');
    ylabel('Absorbance (Subtracted)');
    title('Subtracted Absorbance for Each Sample');
    legend('show', 'Location', 'best');
    grid on;  % Add a grid for better readability
end 
function loadProcessedExcelData(fig)
    [file, path] = uigetfile({'*.xlsx;*.xls', 'Excel Files (*.xlsx, *.xls)'}, 'Select Processed Excel Data File');
    if isequal(file, 0) || isequal(path, 0)
        disp('User cancelled the file selection.');
        return;
    end

    fullPath = fullfile(path, file);
    try
        % Read the Excel file
        processedData = readtable(fullPath);
        % Store the loaded data in the figure's UserData for further processing
        fig.UserData.processedData = processedData;
        disp('Processed data loaded successfully from Excel.');
    catch e
        disp(['Failed to load Excel file: ', e.message]);
    end

    % Optional: You might want to update the GUI to reflect the loaded data,
    % or enable/disable buttons based on the state.
end 
